# Supplementary material for: A Novel Expression Domain of extradenticle Underlies the Evolutionary Developmental Origin of the Chelicerate Patella
Source: Mol Biol Evol. 2024 Sep 5;41(9):msae188. doi: 10.1093/molbev/msae188 (PMC11422720; doi:10.1093/molbev/msae188)
Supplement: msae188_Supplementary_Data [file msae188_supplementary_data.zip]

Archive with 5 entries (5 files):
- Supplementary.File_S1.exd.alignment.txt
- Supplementary.File_S2.dac.alignment.txt
- Supplementary.File_S3.exd.treefile.txt
- Supplementary.File_S4.dac.treefile.txt
- Supplementary.File_S5.pdf
