# Supplementary material for: A Novel Expression Domain of extradenticle Underlies the Evolutionary Developmental Origin of the Chelicerate Patella
Source: Mol Biol Evol. 2024 Sep 5;41(9):msae188. doi: 10.1093/molbev/msae188 (PMC11422720; doi:10.1093/molbev/msae188)
Supplement: msae188_Supplementary_Data [file msae188_supplementary_data.zip › Supplementary.File_S1.exd.alignment.txt]

>Isca
------------------------------------------------------------
---------------MRLDNMLIAEGVAGPEKGGGAGAAANA-SAAASG-GQPENAIEHS
DYRAKLAQIRQIYHQELEKYEQACNEFTTHVMNLLREQSRTRPITPKEIERMVQIIHKKF
NSIQVQLKQSTCEAVMILRSRFLDARRKRRNFSKQATEILNEYFYSHLSNPYPSEEAKEE
LARKCGITVSQVSNWFGNKRIRYKKNIGKAQEEANLYAAK
>Pmar_TRINITY_DN158527_c1_g2_i1
RKHDISEILQQIMNITDQSLDEAQA--------RKHTLNCHRMKPALFSVLCEIKEKTVL
SLRNTQEEEPPDPQLMRLDNMLIAEGVAGPEKGGGAGAAASASAAASGGPGQPENAIEHS
DYRAKLAQIRQIYHQELEKYEQACNEFTTHVMNLLREQSRTRPITPKEIERMVQIIHKKF
NSIQVQLKQSTCEAVMILRSRFLDARRKRRNFSKQATEILNEYFYSHLSNPYPSEEAKEE
LARKCGITVSQVSNWFGNKRIRYKKNIGKAQEEANLYAAK
>Pmar_TRINITY_DN158527_c1_g1_i6
RKHDISEILQQIMNITDQSLDEAQA--------RKHTLNCHRMKPALFSVLCEIKEKTVL
SLRNTQEEEPPDPQLMRLDNMLIAEGVAGPEKGGGAGAAANASAASSSGPGQPENAIEHS
DYRAKLAQIRQIYHQELEKYEQACNEFTTHVMNLLREQSRTRPITPKEIERMVQIIHKKF
NSIQVQLKQSTCEAVMILRSRFLDARRKRRNFSKQATEILNEYFYSHLSNPYPSEEAKEE
LARKCGITVSQVSNWFGNKRIRYKKNIGKAQEEANLYAAK
>Ccra_TRINITY_DN1479_c1_g1_i8
RKHDISEILQQIMNITDQSLDEAQA--------RKHTLNCHRMKPALFSVLCEIKEKTVI
SLRNTQDEEPPDPQLMRLDNMLVAEGVAGPEKGGGAGAAANVSSAAASG-GQPENAIEHS
DYRAKLAQIRTIYHQELEKYEQACNEFTTHVMNLLREQSRTRPITPKEIERMVQIIHRKF
NSIQVQLKQSTCEAVMILRSRFLDARRKRRNFSKQATEILNEYFYSHLSNPYPSEEAKEE
LARKCGITVSQVSNWFGNKRIRYKKNIGKAQEEANLYAAK
>Ccra_TRINITY_DN3155_c1_g1_i1
------------------------------------------------------------
------------------------------------------------------------
-------------------------------MNLLREQSRTRPITPKEIERMVQIIHRKF
NSIQVQLKQSTCEAVMILRSRFLDARRKRRNFSKQATEILNEYFYSHLSNPYPSEEAKEE
LARKCCITVSQVSNWFGNKRIRYKKNIGKAQEEANLYAAK
>Parhyale_AXP83335.1
RKQDINTILEQIMNITDQSLDEAQA--------RKHTLNCHRMKPALFSVLCEIKEKTVL
SLRNTQEEEPPDPQLMRLDNMLIAEGVAGPEKGGGVGAAANASAAA----GTGDSAIEHS
DYRAKLGQIRHIYHQELEKYEQACNEFTTHVMNLLREQSRTRPITPKEIERMVQIIHKKF
SSIQMQLKQSTCEAVMILRSRFLDARRRRRNFTKEACAILQDYFYSHLSNPYPSEEAKEE
LARKCGLTVLQVSNWFGNKRIRYKKNIGKAQEEANLYAAK
>Tsal_TRINITY_DN12503_c0_g1_i2
------------MNITDQSLDEAQA--------RKHTLNCHRMKPALFSVLCEIKEKTVL
SLRNTQEEEPPDPQLMRLDNMLIAEGVAGPEKGGGAGAAANTSAAASGGPGQPENAIEHS
DYRAKLAQIRQIYHQELEKYEQACNEFTTHVMNLLREQSRTRPITPKEIERMVQIIHKKF
NSIQVQLKQSTCEAVMILRSRFLDARRKRRNFSKQATEILNEYFYSHLSNPYPSEEAKEE
LARKCGITVSQVSNWFGNKRIRYKKNIGKAQEEANLYAAK
>Plit_NODE_14346_length_1375_cov_111.998485
RKQDIGEILQQIMNITDQSLDEAQA--------RKHTLNCHRMKPALFSVLCEIKEKTVL
SLRNTQEEEPPDPQLMRLDNMLIAEGVAGPEKGGGAGAAANASAAASGGPGQPDSAIEHS
DYRAKLAQIRQIYHQELEKYEQACNEFTTHVMNLLREQSRTRPITPKEIERMVQIIHKKF
SSIQMQLKQSTCEAVMILRSRFLDARSVFRL-----------------------------
----------------------------------------
>Parasteatoda_exd1
PKHDISEILQQIMNITDQSLDEAQA--------RKHTLNCHRMKPALFSVLCEIKEKTVL
SLRNTQEDEPPDPQLMRLDNMLIAEGVAGPEKGGGAGAAANASAAASQSP-QAENAIEHS
DYRAKLAQIRQIYHQELEKYEQACNEFTTHVMNLLREQSRTRPITPKEIERMVQIIHKKF
NSIQVQLKQSTCEAVMILRSRFLDARRKRRNFSKQATEILNEYFYSHLSNPYPSEEAKEE
LARKCGITVSQISNWFGNKRIRYKKNIGKAQEEANLYAAK
>Parasteatoda_exd2
RKHDISEILQQIMNITDQSLDEAQA--------RKHTLNCHRMKPALFSVLCEIKEKTVL
SLRNTQEEEPPDPQLMRLDNMLLAEGVAGPEKGGGAGAAANASAAASSGP-QSENAIEHS
DYRAKLAQIRQIYHQELEKYEQACNEFTTHVMNLLREQSRTRPITPKEIERMVQIIHKKL
NSI---------------------------------------------------------
----------------------------------------
>Centruroides_exdA
RKHDISEILQQIMNITDQSLDEAQA--------RKHTLNCHRMKPALFSVLCEIKEKTVL
SLRNTQEEEPPDPQLMRLDNMLIAEGVAGPEKGGGANAAANASAAASGGP-QPENTIEHS
DYRAKLAQIRQIYHQELEKYEQACNEFTTHVMNLLREQSRTRPITPKEIERMVQIIHKKF
NSIQVQLKQSTCEAVMILRSRFLDARRKRRNFSKQATEILNEYFYSHLSNPYPSEEAKEE
LARKCGITVSQVSNWFGNKRIRYKKNIGKAQEEANLYAAK
>Centruroides_exdB
RKHDISEILQQIMNITDQSLDEAQA--------RKHTLNCHRMKPALFSVLCEIKEKTVL
SLRNTQEEEPPDPQLMRLDNMLIAEGVAGPEKGGGANAAANATAAASSGP-QSENAIEHS
DYRAKLAQIRQIYHQELEKYEQACNEFTTHVMNLLREQSRTRPITPKEIERMVQIIHKKF
NSIQVQLKQSTCEAVMILRSRFLDARRKRRNFSKQATEILNEYFYSHLSNPYPSEEAKEE
LARKCGITVSQVSNWFGNKRIRYKKNIGKAQEEANLYAAK
>Phalangium_exd
------------------------------------------MKPALFSVLCEIKEKTVL
SLRNTQEEEPPDPQLMRLDNMLIAEGVAGPEKGSGPNAAANASAAAAGGP-QPENAIEHS
DYRAKLAQIRQIYHQELEKYEQACNEFTTHVMNLLREQSRTRPITPKEIERMVQIIHKKF
NSIQVQLKQSTCEAVMILRSRFLDARRKRRNFSKQATEILNEYFYSHLSNPYP-------
----------------------------------------
>Limulus_exdA
RKHDISDILQQIMNITDQSLDEAQA--------RKHTLNCHRMKPALFSVLCEIKEKTVL
SLRNTQEEEPPDPQLMRLDNMLIAEGVAGPEKGGGAGAAANASAAASGGP-QTENAIEHS
DYRAKLAQIRQIYHQELEKYEQACNEFTTHVMNLLREQSRTRPITPKEIERMVQIIHKKF
NSIQVQLKQSTCEAVMILRSRFLDARRKRRNFSKQATEILNEYFYSHLSNPYPSEEAKEE
LARKCGITVSQVSNWFGNKRIRYKKNINKAQEEANLYAAK
>Limulus_exdB
RKHDISEILQQIMNITDQSLDEAQA--------RKHTLNCHRMKPALFSVLCEIKEKTVL
SLRSTQEDEPPDPQLMRLDNMLIAEGIAGPEKGGGAGAATNAS-AAASGGPQLEQTIEHS
DYRAKLSQIRQIYHQELEKYEQACSEFTAHVMNLLREQSRNRPITSKEIERMVQIIHRKF
NSIQVQLKQSTCEAVMILRSRFLDARRKRRNFSKQATEILNEYFYSHLSNPYPSEEAKEE
LARKCGITMSQISNWFGNKRIRYKKNIGKAQEEANMYAAK
>Limulus_exdC
RKHDISEILQQIMNITDQSLDEAQA--------RKHTLNCHRMKPALFSVLCEIKEKTVL
SLRSTQEDEPPDPQLMRLDNMLIAEGIAGPEKGGGAGAATNAS-AAASGGPQLEQTIEHS
DYRAKLSQIRQIYHQELEKYEQACSEFTAHVMNLLREQSRNRPITSKEIERMVQIIHRKF
NSIQVQLKQSTCEAVMILRSRFLDARRKRRNFSKQATEILNEYFYSHLSNPYPSEEAKEE
LARKCGITMSQISNWFGNKRIRYKKNIGKAQEEANMYAAK
>Cupiennius_exd1
PKHDISEILQQIMNITDQSLDEAQA--------RKHTLNCHRMKPALFSVLCEIKEKTVL
SLRNTQEDEPPDPQLMRLDNMPIAEGVAGPEKGGGASAAANAS-AAAASQGQCENAIEHS
DYRAKLAQIRQIYHQELEKYEQACNEFTTHVMNLLREQSRTRPITPKEIERMVQIIHKKF
NSIQVQLKQSTCEAVMILRSRFLDARRKRRNFSKQATEILNEYFYSHLSNPYPSEEAKEE
LARKCGITVSQVSNWFGNKRIRYKKNIGKAQEEANLYAAK
>Cupiennius_exd2
RKHDISEILQQIMNITDQSLDEAQA--------RKHTLNCHRMKPALFSVLCEIKEKTVL
SLRNTQEEEPPDPQLMRLDNMLIAEGVAGPEKGAGSAAN----SAAAAGSPQSENAIEHS
DYRAKLAQIRQIYHQELEKYEQACNEFTTHVMNLLREQSRTRPITPKEIERMVQIIHKKF
NSIQVQLKQSTCEAVMILRSRFLDARRKRRNFSKQATEILNEYFYSHLSNPYPSEEAKEE
LARKCGITVSQVSNWFGNKRIRYKKNIGKAQEEANLYAAK
>Archegozetes_longisetosus_exd
RKHDISEILQQIMNITDQSLDEAQARSVLTTNNRKHTLNCHRMKPALFSVLCEIKEKTVL
SLRNTQEEEPPDPQLMRLDNMLIAEGVAGPEKGGGQSAAANAAAAAAAGQSGGENAIEHS
DYRAKLAQIRTIYHQELEKYEQACNEFTTHVMNLLREQSRTRPITPKEIERMVQIIHKKF
NSIQVQLKQSTCEAVMILRSRFLDARRKRRNFSKQATEILNEYFYSHLSNPYPSEEAKEE
LARKCSITVSQVSNWFGNKRIRYKKNIGKAQEEANLYAAK
>Glomeris_marginata_exd
------------------------------------------------------------
---------------MRLDNMLIAEGVAGPEKGGGSAAAANAS-AAASGGPQPDNAIEHP
DYRAKLAQIRQIYHQELEKYEQACNEFTTHVMNLLREQSRTRPITPKEIERIVQIIHRKF
SSIQMQLKQSTCEAVMILRSRFLDARRKRRNFSKQATEILNEYFYSHLSNPYPS------
----------------------------------------
>Tribolium_castaneum_exd
RKQDIGEILQQIMNITDQSLDEAQA--------RKHTLNCHRMKPALFSVLCEIKEKTVL
SLRNTQEEEPPDPQLMRLDNMLIAEGVAGPEKGGGAGAAASGSAAA---QAQPDNAIEHS
DYRAKLAQIRQIYHQELEKYEQACNEFTTHVMNLLREQSRTRPITPKEIERMVQIIHKKF
SSIQMQLKQSTCEAVMILRSRFLDARRKRRNFSKQASEILNEYFYSHLSNPYPSEEAKEE
LARKCGITVSQVSNWFGNKRIRYKKNIGKAQEEANLYAAK
>Drosophila_exd
KQKDIGEILQQIMSISEQSLDEAQA--------RKHTLNCHRMKPALFSVLCEIKEKTVL
SIRNTQEEEPPDPQLMRLDNMLIAEGVAGPEKGGGGAAAASAAA-ASQGGSGADNAIEHS
DYRAKLAQIRQIYHQELEKYEQACNEFTTHVMNLLREQSRTRPITPKEIERMVQIIHKKF
SSIQMQLKQSTCEAVMILRSRFLDARRKRRNFSKQASEILNEYFYSHLSNPYPSEEAKEE
LARKCGITVSQVSNWFGNKRIRYKKNIGKAQEEANLYAAK
>Thermobia_domestica
------------------------------------------------------------
---------------MRLDNMLIAEGVAGPEKGGGAGAAANASAAASGGP-QPDNAIEHS
DYRAKLAQIRQIYHQELEKYEQACNEFTTHVMNLLREQPRTRPITPKEIERMVQIIHKKF
SSIQMQLKQSTCEAVMILRSRFLDARRKRRNFSKQASEILNEYFYSHLSNPYPSEEAKEE
L---------------------------------------
>Ekan
---------------------------------------------------------XVL
SLRGTQDEEPPDPQLMRLDNMLIAEGVAGPEKGGGSAAAANAS-AAASGGPQPDNAIEHS
DYRAKLAQIRQIHHQELEKYEQACSEFTTHVMNLLREQSRTRPITPKEIERMVQIIHKKF
SSIQMQLKQSTCEAVMILRSRFLDARRKRRNFGKQATEILNEYFYSHLSNPYPS------
----------------------------------------
>Lpol_exd3_trans
RKHDISEILQQIMNITDQSLDEAQA--------RKHTLNCHRMKPALFSVLCEIKEKTVL
SLRSTQEDEPPDPQLMRLDNMLIAEGIAGPEKGGGAGAATNAS-AAASGGPQLEQTIEHS
DYRAKLSQIRQIYHQELEKYEQACSEFTAHVMNLLREQSRNRPITSKEIERMVQIIHRKF
NSIQVQLKQSTCEAVMILRSRFLDARRKRRNFSKQATEILNEYFYSHLSNPYPSEEAKEE
LARKCGITISQISNWFGNKRIRYKKNITKAQEEANMYAAK
>Tetranychus_exd
RRNDISEILQQIINISDQSLDEAQA--------RKHTLNCHRMKSALFHVLCEIKEKTVL
SLRNTQEEEPPDPSLMRLDNMLMAEGVAGPEKGGGQAAAANASAASATG-QGGETAIEHS
DYRAKLAQIRSIYHQELEKYEQACNEFTTHVMNLLREQSRTRPITPKEIERMVQIIHKKF
NQIQIQLKQSTCEAVMILRSRFLDARRKRRNFSKQATEILNEYFYSHLSNPYPSEEAKEE
LARKCGITVSQVSNWFGNKRIRYKKNIGKAQEEANLYAAK
>PseudoMsn_exdA
RKHDISEILQQIMNITDQSLDEAQA--------RKHTLNCHRMKPALFSVLCEIKEKTVL
SLRNTQDEEPPDPQLMRLDNMLVAEGVANTDKGSGAPPQPQ---------VSPENAIEHS
DYRAKLGQIRAIYAQELEKYEQACNEFTTHVMNLLREQSRTRPITPKEIERMVQIIHRKF
NSIQVQLKQSTCEAVMILRSRFLDARRKRRNFSKQATEILNEYFYSHLSNPYPSEEAKEE
LARKCCITVSQVSNWFGNKRIRYKKNIGKAQEEANLYAAK
>PseudoMsn_exdB
RKHDISEILQQIMNITDQSLDEAQA--------RKHTLNCHRMKPALFSVLCEIKEKTVI
SLRNTQDEEPPDPQLMRLDNMLVAEGVAGPEKGGGAGAAANVSSAAASG-GQAENAIEHS
DYRAKLAQIRTIYHQELEKYEQACNEFTTHVMNLLREQSRTRPITPKEIERMVQIIHRKF
NSIQVQLKQSTCEAVMILRSRFLDARRKRRNFSKQATEILNEYFYSHLSNPYPSEEAKEE
LARKCGITVSQVSNWFGNKRIRYKKNIGKAQEEANLYAAK
