# Supplementary material for: A Novel Expression Domain of extradenticle Underlies the Evolutionary Developmental Origin of the Chelicerate Patella
Source: Mol Biol Evol. 2024 Sep 5;41(9):msae188. doi: 10.1093/molbev/msae188 (PMC11422720; doi:10.1093/molbev/msae188)
Supplement: msae188_Supplementary_Data [file msae188_supplementary_data.zip › Supplementary.File_S2.dac.alignment.txt]

>Tsal
------------------------------------------------------------
------------------------------------------------------------
------------------------------------------------------------
------------------------------------------------------------
------------------------------------------------------------
------------------------------------------------------------
------------------------------------------------------------
------------------------------------------------------------
------------------------------------------------------------
------------------------------------------------------------
------------DQDLSDNP--DVSS--TANSDRLTSSQSAPFQ-------STGGDGSAT
TNPAVSSIETLLRNIQGLLKVAADNARQQERQINLEKAELKMEILRERELRENLEKQLLE
EQRTRILYQKRLKKEKKCRRRLHEQLESEMKKRTQYEEALRNT-SAETLRLLN----ES-
---------------------------LTQELEM-ER---------SSRPDAERKMQDCP
M---SV-----
>Lpol_XP_022256466.1 dachshund homolog 1-like 
------------------------------------------------------------
----MGCIAEMKYYVMDESLLDWHIQESEIEGCDELESGGRKLIEYLHTTKVYMEEHAID
-----------------------------CRPGRPPKRASVTG--LTTCG----------
--------SLLKKNRLD--------------------------GEYH----GYKNGHLN-
-----GDRLDKV--SFLHNGYNHMV-AQAAA----AAAAAAAATG------APSHINPLP
FIALNHQVSHHSMIPV------T------------STLGLTAP---SHTQTHRN------
------------EGISVNERSRQVTDDYVTNRM-RDDQLQNG------------------
-------ELRERHY----GHENYKQTKDIIQNGT--TS----------------------
---------------------------------------NGHAPVLNLSQHSSRAAGYNN
ISN-----------------------GGSGNNSGSDGAYNEHM-----------DDD---
---DSEDDDDDHEHDFSDTP--DVSS--TANTDHLSAQNALFFQ-------SLNNGGGAT
MGQAVSSIETLLRNIQGLLKVAADNARQQERQINIEK-----------------------
-----VIYQKKLRRERRFRRRAQEQLDAEIKKRSDYEGNLHIS-SNETLRLLN----DS-
---------------------------LPQDLDK-NQ---------LERLEDGSRGQADA
I---LMSGSTC
>Lpol_XP_013787402.2 dachshund homolog 1-like 
PGIPA-DSAHECRLIDYRGAKVAAFRANDEYLLCLPQAFELFLKHLVGGLHTVYTKLKRL
DITPIVCNVEQVRILR-----GLGAIQPGVNRCKLLSCK--------NF--DTLYRDCTT
AR----------------------------------------------------------
------------------------------------------------------------
------------------------------------------------------------
------------------------------------------------------------
------------------------------------------------------------
------------------------------------------------------------
------------------------------------------------------------
------------------------------------------------------------
------------------------------------------------------------
------------------------------------------------------------
------------------------------------------------------------
------------------------------------------------------------
-----------
>Lpol_XP_022253240.1 dachshund homolog 1-like 
------------------------------------------------------------
-------------------------MHSDLDLC-----------------------FFSV
-----------------------------RMPGRPPKRA-SMVGMPASPT----------
--------SLMKKGRLD--------------------------GGYH----GYENGHIT-
-----GDHLDKA--SLLHNGYNQHMVAQAAA----VAAAAAAATG------APPHINPLP
FMALNHQVSHHSMI-PSTMSPSL------------SVPSSHSH---LHGLSHRS------
------------DGAGVKDRTGHGSDIHSSNRI-RDERSDAV------------------
-------GGKEKHY----NFESQRIKETTYLNGAA--T----------------------
---------------------------------------NGHSPVLNLSQNSSRLGITGP
NHT-----------------------G--GDHSGSDVAYNDFG-----------DEDD--
-NETDFDEDDERERDYSDSA--DVSS--TANTDRLTSNHGLPFQ-------NDG---TAT
MGQAVFSIETLLRNIQGLLKMAADNARHQERQLNLEKVELRVEITRERELRETLEKQLLE
EQRTRIIYQKRLRREKRSRRRFQEQLEVEMKKRSHYEDALRNT-SAETLRLLN----ES-
---------------------------LAEELEK-ER---------HNRSESERKSQDCQ
M---SL-----
>Lpol_XP_022242937.1 dachshund homolog 1-like, partial 
------------------------------------------------------------
------------------------------------------------------------
-----------------------------CRPGRPPKRAAPMMGVLSTST----------
--------SLLKKGRLD--------------------------GEYH----GYKDGHLN-
-----GDRLGKV--SFLHNGYNQMV-AQAAA----AAAAAAAATG------TSSHISPLP
FMALNHQVSHHSMISTSAP---------------------------SHTQTDRI------
------------DGTGVGERSGKISDDYVTNRI-RDDPPQSG------------------
-------ELRERLY----GQESYKSTNTITQSG--KIV----------------------
---------------------------------------NGHSPVLNLSQHSSRAVVYSA
TGN-----------------------G--GKNE-SDDAYNDRM-----------DDD---
---DSEDEGDDQDHDFSDTP--DVSS--TANTDHLSAQNALFFS-------SLTGSSGAT
VGQAMSSIETLLRNIQGLLKVAADNARQQERQINIEKAELKMEVMRERELRENLEKQILE
EQKTKVLYQKRLRKERRSRRRVQEQLEAEVKKRSNCEGNFHTN-PAEALRILN----ES-
---------------------------LPQDLDR-DH---------MGRLEEECKDQDLP
L---SLVASTT
>Lpol_XP_022238164.1 dachshund homolog 1-like isoform X1 
PGIPA-ESVHECRLIDYRGAKVAAFRVNNEYLLCLPQAFELFLKHLVGGLHTVYTKLKRL
DITPIVCNVEQVRILR-----GLGAIQPGVNRCKLLPCK--------DF--DALYKDCTT
AS---------------------------CRPGRPPKRAS-MVSMSTSPS----------
--------NLMKKGRL-E-------------------------VDYH----GYENGFVK-
------DHLDK---SFLHNGYNHHMVAQAATA---A-AAAAVATG------APPHINTLP
FMTLNHQVSHHNMLPCTMSPSFS-------------VP----S---SHSHLQGL------
PQR-------SEGV-GVKERPGHGSNIHSSNRI-RDERSDLA------------------
---GG----KDKRH----KYDSHPIKEATYFNG---------------------------
------------------------------------AATNGHSPALNLSQNSSRLGITGT
N-------------------------HVGGEHSGSDLAYNDFC-----------DDDDN-
--DTDLDEDDEREQDYSDSA--DVSS--TANTDRLASSQGV----SFQ------NDATIT
MGQAVFSMETLLRNIQGLLKIAADNARHQERQVNLEKVELRVEITRERELRENLEKQLLE
EQRTRIIYQKRLRREKRSRRKVQVQLEVEAKKRTHYEDALRTS-SAETLRLLN----ES-
---------------------------LAEELEK-ER---------YNRTESDRKNQECQ
MLL--------
>Lpol_XP_022236722.1 dachshund homolog 1-like isoform X7 
PSA-VVEGVQECRLIDFHGAKLAAFRVNGEDLLCLPQAFDLFLKHLVGGLHTVYTKLKRL
DITPIVCNVEQVRLLR-----GLGAIQPGVNRCKLLSCK--------DF--EVLYRDCTT
ARFRLQHPLFF---D------VTGFLLSSCRPGRPPKRTS-MVGLSNNST---T------
---------GLKKGRI-E-------------------------DAYD----GDRNV----
-----RNHRDKP--IMHQNNYNH----HIAAQ---AA--VAAANG------VASHLNPFS
FMAQVSHSSLFASNVS---I--------------------SSN---SHSQEHRN--DASG
------------------SKDRNRQDINSFNRL-REDRPPEL------------------
--LIG----HFKTY----NRHNRRGKNATYLNG---------------------------
------------------------------------ATGNAHLSGLNLSQTSGLEEENTG
RKN--------------------------------DLKYSDDY-----------KDD---
DDIYSDDDYE-----F-----------------------------------QKNEASGFP
SGPGESSIETLLRNIQGLLKVAADNARHQDRQVNLEKAELKMEIVREKELRDNLEKQLLE
EQKIRLIYQKRLKKERRTRRRLHEQFQVEVQKRTHCEEAFRNS-SVETLRLLN----ES-
---------------------------LTDNVEK-ER---------NTRNEIEKKIQDSS
V---PISVGVP
>Lpol_XP_022252434.1 dachshund homolog 2-like isoform X1 
SGIPAD-SGHECRLIDYRGAKVAAFRVQNEYLLCLPQAFELFLKHLVGGLHTVYTKLKRM
NINPIVCNVEQVRILR-----GLGAIQPGVNRCKLLSCN--------DF--DALYKDCIT
AS---------------------------CRPGRPPKRVP-MTGPMS-------------
----SSA-SLLKKGRV-D-------------------------GEYH----GYKNIQRN-
-----GDPLDKV--SFLQNGYNQ----MMAQA---AAAAAAAATG------TPSHINPLP
FMALNHQVSHHSMIPASSCLSLT-----------------------APSHAP--------
TDR-SD------GAGIG-ERSGQISDSCVTNRN-REDPPMNS------------------
---DL----RDRLYGQETYKQSSTIK----------------------------------
---------------------------------RNEKTVNGHGPVLNLSQHSSRIVGHNG
TNV-----------------------GGCEDNSGSDAVYNDHM-----------DEE---
-DSE--DDGDENDQDFSDTP--DVSS--TANTDHLS--AQNPL---FFPGVS--SGTGAI
VGHTVSSIETLLRNIQGLLKVAADNARQQERQINTEKAELKMEVMRERELRENLEKQILE
EQKTKVLYQKRLRRERRSRRRVQEQLEAEVKRRSNYEGNFHSS-SKEALQLLN----GSL
LSYMAYYDVACLRFLD-------MIHSLPQDLER-DQ---------LGRLEEDSKCQDLP
V---SLVASTT
>Lpol_XP_022252419.1 dachshund homolog 2-like isoform X1 
PGIPA-DSAHECRLIDYRGAKVAAFRVQNEYLLCLPQAFELFLKHLVGGLHTVYTKLKRL
DINPIVCNVEQVRILR-----GLGAIQPGVNRCKLLSCK--------EF--DILYKDCTT
AS---------------------------CRPGRPPKRAS-MVSMSTSPN----------
--------NLMKKGRL-E-------------------------MDYH----AYENGHIT-
-----GDHLDKA--SLFNNGYNHHMVAQAAAA---AAAAAAAATG------APPHINPLP
FMALNHQVSHHNMLSSTLSSSFT-------------VP----S---SHSHLHGL------
SQR-------SEGA-GVKDKAGHVSDIHSSNRI-RDERPDVS------------------
---GG----KNKHY----NNESQRMKDATFLNG---------------------------
------------------------------------VATNGQSPALNLSQNSSRLGIVAA
N-------------------------HVGGDHSGSDLAYNDLG-----------DYDDN-
--DTDLDEDDDREQDYSDNP--DVSS--TANTDRLANNQGL----LFQ------NNGATA
MGQAVFSIETLLRNIQGLLKMAADNARHQERQLNLEKVELRVEATRERELRENLEKQLLE
EQRARIIYQKRLRREKRSRRRVQEQLEVEAKKRSHYEDALRSS-SAETLRLLN----ES-
---------------------------LVEELEK-ER---------HNRTESERKNQDCQ
MSL--------
>Lpol_XP_013791281.1 dachshund homolog 1-like 
PGIPA-DAANECRLIDYRGAKVAAFRANNEYLLCLPQAFEVFLKHLVGGLHTVYTKLKRL
DITPIVCNVEQVRILR-----GLGAIQPGVNRCKLLSCK--------NF--DSLYKDCIT
AR----------------------------------------------------------
------------------------------------------------------------
------------------------------------------------------------
------------------------------------------------------------
------------------------------------------------------------
------------------------------------------------------------
------------------------------------------------------------
------------------------------------------------------------
------------------------------------------------------------
------------------------------------------------------------
------------------------------------------------------------
------------------------------------------------------------
-----------
>Plit_ NODE_363_length_7527_cov_18.638383
IGGHCDPSANECKLIDYRGAKVAAFIVNGETLLCLPQAFELFLKHLVGGLHTVYTKLKRL
DITPIVCNVEQVRILR-----GLGSIQPGVNRCKLLSCN--------AF--DTLYKDCTT
AS---------------------------SRPGRPPKRASLIDGMSPTHP---SD----S
-----AI-MKAKKCRIDN-------------------------GDYL----GYENGHITA
EFLRAAEQLEKN--PLLANGYSH----HAAAQ---VA-------A------AAAHINSLP
FIPISSHHGVHGGGHHHHHQGGGGGGASSLLSPSALSNSSHPN---HHHHHHHL--SGLL
PTT-RRSNDVTSNKDHR-SAISSAIDAINSSRS-KEERCESS------------------
----D----KERLYSSPASYEHHRIKDSTFAN----------------------------
------------------------------------GSTNGHSSVLNLSQNNRNHGGGNG
----------------------------GTEHSGSEAAFNDVG-----------EDDEDE
NDTEEEDDDD-REHDLSDNP--DVSS--TGLVDKGS--SNGQAV--GMLNNMPGMGTMTA
ESLGISSIETLLRNIQGLLKVAADNARQQERQSNYEKAELKMELLREREIREGLEKQLLE
EQRIRVLYQKRIKKEKRTKRRLQEELEVENNRRCQYEEALRNT-SSETLRILN----ES-
---------------------------LAHDIERDRN---------NSRNEQERKIQDSF
Y---KPFTTT-
>Drosophila_dac
PISTSDPSANECKLVEYRGQKVAAFIISNETMLCLPQAFELFLKHLVGGLHTVYTKLKRL
DIVPLVCNVEQVRILR-----GLGAIQPGVNRCKLLCCK--------DF--DILYRDCTT
AR---------------------------CRPGRPPKRGPVGLSLPPTHL---S------
------QHPQLKKHRLDN-------------------------GDYA-----YENGHISD
M-----------KSPLLANGYNP------------------------------PPINHMA
FMQMNAHHPGAALMSPGMPPHGLHAR-----------------------PESQMLKAAAQ
NAG-MSAANMARSGIWENCRAAYEDIVKHLERL-REERTDER------------------
------------------------------------------------------------
---------------------------------QQASSRNCSSPVLNLSKSGGNTDHGGS
NCDAGSE-------------------------------RSDCHSVAGSPARGGSEEEENL
SDENQSEK---DDEDLSDTERDNLST------------GPHQRG-------SPAANDAAA
LAGGLASTETLLRNIQSLLKVAADNARQQERQISYEKAELKMDVLREREVKDSLERQLVD
ERKLRVLYQKRFRRERKIRIRYQQQLEGSVERQPRSSDNIKRCSRDRDERPPS----ES-
---------------------------LAQELEM-ER---------KSRAANAERDVKSP
L---SE-----
>Tribolium_dac
PISTSDPTANECKLVDYRGQKVAAFIIAGDTMLCLPQAFELFLKHLVGGLHTVYTKLKRL
DIVPLVCNVEQVRILR-----GLGAIQPGVNRCKLLSCK--------DF--DTLYRDCTT
AS---------------------------SRPGRPPKRAPVGLSLAASHL----------
------QQQQLKKQRLDN-------------------------GDYP-----YENGHMDI
MMRRDMSRLEKS--PLLANGYNH-----------------------------PPHLSHMQ
FMQLPHPAAAHSALLS----------------PAMPH-----N---LTRHDGSVIKNQGM
PTM-EARS----GI-WENCRAAYEDIVKHLERL-REERCDPD------------------
-----------RP-----------------------------------------------
-----------------------------------LSPRNGSSPVLNLSKSGGGSAGSLG
----------------------------DGDHSGSEADGPDVPPSPRSPR----SDDDNI
SDPE---DDDDKDQDMDEG---DLPL------------PAAPGGDSQQAASAVASANGPS
QDPSISSTETLLRNIQGLLKVAADNARQQERQINYEKAELKMDVLREREVKDSLERQLVD
EQKMRALVQKRLRRERRARRRLQDQLEAEVKRRTLMEEALKAAGAAEQLRIIN----ES-
---------------------------LAQELEL-ER---------KSRQQQVERDVKSP
L---QD-----
>Tetranychus_tetur37g00550
EGFSPYLATNECRIIEYRGARLAAFLANREYLLCLPQAFELFLKHLVGGLHTVYTKLKRL
DIVPIVCNVEQVRILR-----GLGAIQPGVNRCKLLSTK--------DF--DVLFKDCTT
A----------------------------SRPGRPPKRSP-VNGMVSPIP---TA----T
TP---SQ-------QGNS-------------------------VPYL----GFPPTGKK-
-------------PRYAGNNLNGNKSASAAA-----------AML------AANGYTAFP
FLQHFGGSAS---TPTSQQQQQLVAAAAALGLPGLPTS--RFS---SSSPPPGL--TGLS
HET---------------------------------------------------------
-----------------------NSNNRDSNSNYLWQL----------------------
---------------------------------SQQQQ---NSSQNNLSSHNGNNGNSST
NGSALNANGGTVVVSPVNNNTENNANNNGTSNNNNRSSYNNHNSSNREHNNSSHLNANNI
SESTD-DEDDENSSNHSDNP--VSSTGFYGLSSAI---LGILGGSTPIP--------TST
LSTSSSCLETLLRNIEGLLAIAAHNARQQQSQLNQQKAELKAELDRERELKEQLERQLNE
EQKIRLLYQKRFKKERRFRRKIEHDLEQLQQKSK-SDSQLSPTPSHHNQHLHH----QQ-
----------------SQQNQSSNRSSSPSDQQQ-------------SQR------ED--
-----------
>Pholcus_dac1
PGITTDATANDCRLIDYRGAKVAAFLVNGDYLLCLPQAFELFLKHLVGGLHTVYTKLKRL
DITPIVCNVEQVRILR-----GLGAIQPGVNRCELLSCK--------DF--DTLYKDCTT
-----------------------------ARPGRPPKRAT-MVGMSPNGA---NH----S
IL--------LKKTKI-E-------------------------GDYP----VYENGYIS-
-----GDRVDKS--HLLANGYSH----HVAAA---HAAVAAATGA------APPHMNPLP
FMALNHAAAAASMLSAALPLAATGP-----------HANAALN---S-SH-------GG-
------------------LNSSSSTSSVNSTRA-RDDRPDAP------------------
---DS----KDRLY----GFDSHRMKDQAFLA----------------------------
-------------------------------------SANGHSPVLNLSQHSSRPSGNGT
NGPTS-A------------------VVTGGDHSGSENAYNDAA-----------DDD--D
NDSEDDDDDE-RDQDLSDNP--DVSS--TANTDRLI--SNVGPG-----------ESGAL
AAQTASSMETLLRNIQGLLKVAADNARQQERQINLEKAELKMELLREREVREGIEKQLLD
EQRTRILYQKRLKKEKRNRRRVQEQLEAEVKKRAQYEEALRNS-SAETLRLLN----DC-
---------------------------PMSV-----------------------------
-----------
>Cupiennius_dac
PGLTTDATANDCRLIDYRGAKVAAFLVNGDYLLCLPQAFELFLKHLVGGLHTVYTKLKRL
DITPIVCNVEQVRILR-----GLGAIQPGVNRCKLLSCK--------DF--DTLYKDCTT
AS---------------------------GRPGRPPKRAT-MVGINHNGA---TG----H
GM-------LLKKPRM-D-------------------------GEYP----GYENGHIA-
-----GDRVDKS--HLLANGYSH----HVAAA---QA-------A------VATHLNPLP
FMALNHAAAAAATGAH-----TTSTSSTHLTSAS--T---P------------A---RGP
ESS-SVIK---------------ERTSINSTRL-RDERVDLV------------------
---DS----KERLY----GFDSHRMKDQAFLG----------------------------
-------------------------------------SANGHSPVLNLSQHSSRPSNSSG
SNNNLNN------------------NPTTNGPGGPNSGEHSGE------------DD--V
NDSEDDDDDD-REEDLSDNP--DVSS--TANTDRLT--SPAMMG-----DMGP------L
PGQTASSIETLLRNIQGLLKVAADNARHQERQISLEKAELKMELLREREVREGIEKQLLD
EQRTRILYQKRLKKEKRSRRRVQEQLEAEVKKRAQYEEALRSN-SQETLRLLN----ES-
---------------------------LAQELER-ER---------NARAEAEHKMQDCP
M---SV-----
>Cscu_dac_comp101718
PGLTTDATANDCRLIDYRGAKVAAFLVNGEYLLCLPQAFELFLKHLVGGLHTVYTKLKRL
DITPIVCNVEQVRILR-----GLGAIQPGVNRCKLLSCK--------DF--DSLYKDCTT
-----------------------------ARPGRPPKRAT-MVGLNHSPA---NH----N
ML--------LKKSRL-D-------------------------SDYS----SYENGHIT-
-----AERLDKT--HILPNGYSH----HAAAQ---AAAAVAAATA------APPHINPLP
FMALNHAAAHHSMIPA-----TV------------SL---PLT---ATSHTHSQ--HGLP
SRT-SDTT---------------VIKEMTSSRL-REERSDVA------------------
---ET----KDRLY----GFDSHRMKDPSFLA----------------------------
-------------------------------------SANGHSPVLNLSQNSSRGGLGAG
GGTSNG----------------------GGDHSGSDTAYNDGP------------DD--D
NDSEDDDEDD-REQDLSDNP--DVSS--TANTDRLS--SPNVVG-----DSGT------V
SGQGSSSIETLLRNIQGLLKVAADNARQQERQINLEKAELKMEIMRERELRENMEKQLLE
EQRTRILFQKRLKKEKRSRRRVQDQLESEMKKRSQYEDALRTS-SAETLRLLN----ES-
---------------------------LAQELER-ER---------ASRPENEHKMQDCP
M---SV-----
>Ptep_dac2
PGIAADMTTNDCRLIDYRGAKVAAFLVHGDYLLCLPQAFELFLKHLVGGLHTVYTKLKRL
DITPIVCNVEQVRILR-----GLGAIQPGVNRCKLLSCK--------DF--DALYKDCTT
AR---------------------------RRPGRPPKRVS-MVSMTSGVT---TT----G
M---------VKKSRL-D-------------------------SDYH----SYENGHIT-
-----GDRLDK---HMLPNGYGH----P----------------G------TTSHLSPLP
FMALNSSHHNSVITGG------VS------------M---ATT---ATHSSHAS--SRGD
VT----------------RERQMGSDVIASTRL-RDDRVDAS------------------
---DG----KDRLY-----YDVSRQKDSYVNT----------------------------
-------------------------------------GNSGHSPVLNLSQNSSRGGGGGG
GGGVG---------------------LHSAEGSGSEGPYNDGA-----------DD----
-DYSDDDDDD-RDQDFSDHP--DVSS--TANGERLA--PSHLAV-----------DGGSP
TGQVVSSIETLLRNIQGLLKVAADNARQQERQINIEKAELKMEVLRERELRETLEKQLLD
EQRTRILYQKRLKKEKRSRRRFQEQLESEVKKRAQYEEALRTT-SADTIRLLN----DT-
---------------------------LTQELER-ER---------NSLAESENNAHDCQ
M---TA-----
>Ptep_dac1
PGITTDATANDCRLIDYRGAKVAAFLVNGDYLLCLPQAFELFLKHLVGGLHTVYTKLKRL
DITPIVCNVEQVRILR-----GLGAIQPGVNRCKLLSCK--------DF--DTLYKDCTT
-----------------------------ARPGRPPKRAT-MVGINHNGT---NP----S
ML--------LKKSRM-D-------------------------GEYP----GYENGHI--
-----GDRVDKS--HLLANGYSH----HVAAA---QAAVAAATGG------APPHLNPLP
FMALNHAAAAATGAHP-----SS------------AQ---GLN---SSSHGHLN--SSSS
SGR-GPES---------------SSVIINSTRL-RDDRGDIV------------------
---DS----KDRLY----GYDNHRMKDQAFLA----------------------------
-------------------------------------QANGHSPVLNLSQHSSRPSNSSN
NNPITNG------------------PGSGGGGTGGEHSGSEGP------------DD--D
NDSVDCDDDD-SERDVSDNP--DVSS--TANTDRLT--SPAMGG-----DLSL------L
QAQAASSMETLLRYIQGLLKVAADNAKQQERQISLEKAELKMELLREREVREGIEKQLMD
EQRTRILYQKRLKKEKRTRRRVQEQLEAEVKKRAQYEEALRSN-SAETLRLLN----ES-
---------------------------LAQELER------------NARAEAEHKMQDCP
M---SV-----
>Pholcus_dac2
PGIAADMTTNDCRLIDYRGAKVAAFLVSGEYLLCLPQAFELFLKHLVGGLHTVYTKLKRL
DITPIVCNVEQVRILR-----GLGAIQPGVNRCKLLSCK--------DF--DALYKDCTT
AR---------------------------RRPGRPPKRVPSMVGIGGSQ-----------
VVVSSAS-LLSKKARL-D-------------------------QEYH----GYENGHIT-
-----SDRLEKA--HLLQNGYGQ----QITTS---HVIS----------------SALSP
FMALSSHHITNPSSIT-----T----------AANTH---GGN---V-----PT--SRQD
TVR-SHIT---------------SDSLSSSNRV-REDRLDGS------------------
---DT----KERLF-----YDVSRTKDAYINS----------------------------
-------------------------------------TNNGHSPVLNLSQNSSRVVVGSG
TSNNLNH------------------PSDQ--LSGSDGAYNDNG------------D----
DDDYTDDDDD-RDQDFSDHP--DVTS--TANGGSST--EPFVGG-----HLALDT--GAV
SPTHQVSIETLLRNIQGLLKVAADNARQQERQINIEK-----------------------
------------------------------------------------------------
------------------------------------------------------------
-----------
>Phalangium_dac_comp172713
PGISGDGVGNECRLIDYRGAKVAAFLVGGEYLLCLPQAFELFLKHLVGGLHTVYTKLKRL
DITPIVCNVEQVRILR-----GLGAIQPGVNRCKLLSCK--------DF--DSLYKDCTT
-----------------------------ARPGRPPKRAS-MVGLTSSSI---TH----A
GL--------LKKGRI-D-------------------------GEYG----GYENGHISR
YFYSTGERLEKH--GLLPNGYSH----HAAAQ---AAAAAAAAAA------TSPHINPLP
FMALNHPNAHGSILPA-----GMTL---------------PLS---SSSSSSSS--SAAA
QAA-AAAA---------------VAANDRSQGH-TDNREELA------------------
---DV----KDKFY----GFDSHRLKDPTFLA----------------------------
-------------------------------------SANGHSPVLNLSQNSTRGVGGPG
NGLTAGN------------------GNATGDHSGSEHNYNEDD------------ED--N
DTEDEEEDER-DQGDLSDNP--DVTS--TANNEX--------------------------
---XXSSIETLLRNIQGLLKVAADNARQQERQVNLEKAELKMEILRERECRESVEKQLLE
EQRVRVLYQKRVKREKRCRRRLHEQLESEMKKRSQYEDALRST-SGETLRLLN----ES-
---------------------------LQQEIER-ER---------NSRSEAATEHKNMQ
A---EK-----
>Thermobia_dac
------------------------------------------------------------
---PVVCNVEQVRILR-----GLGAIQPGVNRCKLLSCK--------DF--DVLYRDCTT
AS---------------------------SRPGRPPKRATVGLSIAASQMN---------
-------NHHLKRHRLEN-------------------------GEYP----GFENGHLGD
-----PPRMEKS--PLLANGYNH----------------------------PPTHLNHMQ
FMQLNHPAAAHAILSPAGIPLSSSHG--------------------LARADGSIIKNQGI
PG-----IDAARSGIWENCRAAYEDIVKHLERL-REERGEAERALSSH------------
------------------------------------------------------------
---------------------------------------NGSSPVLNL------------
------------------------------------------------------------
------------------------------------------------------------
------------------------------------------------------------
------------------------------------------------------------
------------------------------------------------------------
-----------
>Glomeris_dac
------------------------------------------------------------
------------RILR-----GLGAIQPGVNRCKLLCCK--------DF--DVLYKDCTT
AS---------------------------SRPGRPPKRAS-LLGMSPGHQE---------
------TLLKLKKSRLEN-------------------------GDYT----SYENGHILF
PLLTGETRMEKS--PLLANGYNH----------------------------PPTHINPLP
FMALNHHGHSAAILNPATG---V------------PISSSHSM---SSRSDGSIIK----
------------------E-RAHV-ADVLAARL-KEEKNDCDRSIM--------------
-------------------ALDHRVRKLN-------------------------------
---------------------------------QLNGSSNGHSPVLNLSQKSTCAVAGD-
-------------------------------QSGSDAALNDPC----------DDDDDN-
--ISDVDDDDEKDQDLSDGP--DVSCGANGDRSAAA--AAAAA--AAYS-------TLLG
ETSGGISIETLLRNIQGLL-----------------------------------------
------------------------------------------------------------
------------------------------------------------------------
-----------
>Cscu_dac_comp106327
PGVPADVSVNECRLIDYRGAKVAAFLVNAEYLLCLPQAFELFLKHLVGGLHTVYTKLKRL
DITPIVCNVEQVRILR-----GLGAIQPGVNRCKLLSCK--------DF--DTLYKDCTT
-----------------------------ARPGRPPKRAS-MIGMHVSTG---GH----A
TL--------LKKTRL-D-------------------------GDYS----AYENGHVA-
-----GERIDKSH-GLLANGYSH----HSSTA---A--------G------APPHISPIP
FMALNHPSSHPSMVPV-----SLPL---------------SAT---SHGHGHQL--TGGR
TDS-SMNK---------------ERSTIVSSRV-RDDRVDNL------------------
---DA----KERLY----NLECHRVKDQYVNT----------------------------
-------------------------------------SVNCHSPVLNLSQNSSRRGG---
-----------------------------GEHSGSETAYNDCQ-----------EDD--Y
NDSEDDEEDD-REQDFSDNP--DVTS--TGNSERLT--NPHVQV-----DGMT------A
TGQVVSSIETLLRNIQGLLKVAADNARQQDRQISVEKAELKMEVMRERELRENLEKQLLE
EQRIRILYQKRLKKEKKSRRRIQEQLESEMKKRVQYEEALRNS-SAETIRLLN----DS-
---------------------------LAQELERAER---------NVRNDAEHKVQDCP
M---SV-----
>Phaw_dac1_AXP83332.1
PIHTSDPSANECKLLDYRNQKVAAFVINGETMLCLPQAFELFLKNLVGGLHTVYTKLKRL
GIEPLVCNVEQVRVLR-----GLGAIQPGVNRCKLLCVK--------HF--DILYKDCTT
ARRD-----------------RLSSFLNESRPGRPPKRPHEILNYGIGSQV-GVPGALPP
PGLTPEALMALKKTRMDG-------------------------VGPP-----FLNGAPPN
---PHSEPLEKS--PLLSNG----------------------------------------
------------------------------------------------------------
------------------------------------------------------------
------------------------------------------------------------
------------------------------------------------------------
------------------------------------------------------------
------------------------------------------------------------
------------------------------------------------------------
------------------------------------------------------------
------------------------------------------------------------
-----------
>Phaw_dac2_AXP83333.1
PS----TESHECKIVEYRSAKVAAFIINGETMLCLPQAFELFLKHLVGGLHTVYTKLKRL
SIEPLVCNVDQVRILR-----GLGAIQPGVNRCKLLSMQ--------HF--DILYRDCTT
AS---------------------------SRPGRPPKRASDFMAMTPSQDA---------
-------FYDLKKRHLESVGSGQPGGGLLGLNGSPTAGHNGSAGALNGANGMFPNGHLD-
------PRMDKS--PLLGNGYHA-----------------------------PPHFNPLQ
YMAQHMAGLGYPPLLPGGLPGGLPA--GLPGGPGVPHPISPTE---GSPLKHPP----IT
PE--------------------------TLTRL-HEERLERERQLSTDQRRGSLPPTSTP
TSLSSSSLLQHHLHQQQHLFQQHQLHQQQQHTNKLHPVSTPYTPTSIVPPSTSSPTPPTS
SANSTAVDDSLQPHGSSSTPSQSQLQPNKDAANNRSNSNENGSPVLNLSKGDDVGGQEEN
RDQDRQ---------------------DVISHDSDRGMQEDD---DRQH-QSSSRDEERL
SEMDDDDIDKDESMDTADM---------WGRSSST--PGQTHMGPSPINTMVP--PQGLL
GSAPLSSTEVLLRNILGLLRVAEENARHHERRTQHEKAELKMEVLREREMRESLEKQLQE
EHKNRILMQKRCAKLKKLRRRLQERLDMEVVQRKRKEGEAGRGSSPDALGEVN----SGT
AASP------------SSDSIRKEIDALATDFQQDALHPDVLQGMAAAAASAAKDTSDRL
MVPPGLVAATS
>Archegozetes
------------------------------------------------------------
---------------------GLGAIQPGVNRCKLLSTQ--------DF--DTLYKDCTT
-----------------------------ARPGRPPKRSSV-TGIVSPVPSSFTSGPQQH
NVVPYLGYPTAKKPRFSD------------------------DTDYA-------SENID-
--------LKQTHSSL-NNNSSGNTSAATAA----------AMLA------ANGYSAAFP
FLQHFSAGTAPTPQ----QQQQLVAAAAALGLPGLPPRFSNASPPPGIASHHGSNGNNAT
SEG--------SGA----------------------------------------------
-----------------------VASDFNPTAAYLWLLSQQQQQQQHVPNSGRT------
------------------------------------------------------------
------------------------------------------------------------
------------------------------------------------------------
------------------------------------------------------------
------------------------------------------------------------
------------------------------------------------------------
-----------
>Ekan
------------------------------------------------------------
------------RILR-----GLGAIQPGVNRCKLLSCK--------DF--DTLYKDCTT
AS---------------------------SRPGRPPKRAM-MPGMNASHET---------
-------LLKLKKSRLVD------------------------NGEYP----GYENGHVG-
------DRLEKS--SLLSNGFAH----------------------------QPPH--LMQ
FMALNHHPAMMSPNLLMSPNHLTPR-----------------T-------EASVIKERA-
PS-----------------------DL-SSQRLVKNEKSDGH---STD------------
---------HDKT-----SSESDTHRDYDFING---------------------------
---------------------------------KRNGFSNGFGSALNLSQNCDTRTD---
-------------------------------------------------------DGHNH
GDDDDDDTDDDKDPDLSDNP--DVTS--TGHDDKHSNNQGLS------------YSSMLN
DNAVISSTETLLRNIQGLL-----------------------------------------
------------------------------------------------------------
------------------------------------------------------------
-----------
>Ahen_dac-1_TRINITY_DN1341_c0_g
PGITTDATANDCRLIDYRGAKVAAFLVNGDYLLCLPQAFELFLKHLVGGLHTVYTKLKRL
DITPIVCNVEQVRILR-----GLGAIQPGVNRCKLLSCK--------DF--DTLYKDCTT
ASSI------------------------PCRPGRPPKRAT-MVGMSPNGP---SP----A
ML--------LKKSRL-D-------------------------GEYP----AYENGHIG-
-----SDRVDKS--HMLANGYSH----HVAAA---QAA-VAAATG------APPHINPLP
FMALNHAAAAAAHHNS-------------MLSSGVSL---PLA---ATAHGHGL--STSR
SDT-SVIK----------ERQSHGSDVINSSRL-RDERGEPA------------------
---ES----KDRLY----GFDSHRMKDQAFLNGYFWLL----------------------
---------------------------------AGASAANGHSPVLNLSQHSSRPNATC-
------N------------------GTATGDQSGSETAYNEGP-----------DD----
DDSEDDEDDD-REQDLSDNP--DVSS--TANTDRLT--STQQAL--TYPNVSGDA--NAL
AAQTASSMETLLRNIQGLLKVAADNARQQERQINLEKAELKMELLREREMRESAEKQLLE
EQRTRILYQKRLKKEKRTRRRVQEQLESEMKKRAQYEEALRNS-SAETLRLLN----ES-
---------------------------LAQELER-ER---------NARAEAEHKMQDCP
M---SV-----
>Ahen_dac-2_TRINITY_DN129383_c0
PGIVADMTTNDCRLIDYRGAKVAAFLVQGEYLLCLPQAFELFLKHLVGGLHTVYTKLKRL
DITPIVCNVEQVRILR-----GLGAIQPGVNRCKLLSCK--------DF--DALYKDCTT
ARRCFSAGREAPHLDLAANTAAIYGHIDNSRPGRPPKRVS-MVGMGTGVT---TT----G
---------LVKKSRL-D-------------------------GDYH----GYENGHIA-
-----GERIEKAH-HLLSNGYGH----QIP--------------G------TTTHISPLP
FMALNSTHPMSVSMAT-----TG-------------------------SHTHGV--TS-R
PDI-NNRD----------RQQLGSDINNGSTRL-RDDRNELS------------------
---DA----KDRMY-----YDASRTKDTYING----------------------------
------------------------------------TSGSGHSPVLNLSQNSSRGGGGGT
------------------------------------------------------------
------------------------------------------------------------
------------------------------------------------------------
------------------------------------------------------------
------------------------------------------------------------
-----------
>Pmar_dac1_TRINITY_DN155991_c1_
PGIPTDATANDCRLIDYRGAKVAAFYVNGDYLLCLPQAFELFLKHLVGGLHTVYTKLKRL
DITPIVCNVEQVRILR-----GLGAIQPGVNRCKLLSCK--------DF--DVLYKDCTT
-----------------------------ARPGRPPKRAT-MVGMNHASP---NH----S
ML--------LKKSRL-D-------------------------GDYS----GYENGHIA-
-----GERLDKA--HMLPNGYSH----HAAAQ---AAMAAAAASG------APPHINPLP
FMALNHASTSPHQSPS--------------------------------------------
------------------------------------------------------------
------------------------------------------------------------
------------------------------------------------------------
------------------------------------------------------------
------------------------------------------------------------
------------------------------------------------------------
------------------------------------------------------------
------------------------------------------------------------
-----------
>Pmar_dac2_TRINITY_DN153099_c0_
PGIAADISVNDCRLIDYRGAKVAAFFVSGDYLLCLPQAFELFLKHLVGGLHTVYTKLKRL
DITPIVCNVEQVRILR-----GLGAIQPGVNRCKLLSCK--------DF--DALYKDCTT
ARRKVPHDADCT---------QI-----YIKPGRPPKRVS-MVGLSTSAS---G------
--------TLLKKSRL-E-------------------------SEYH----GYENGHIS-
-----GDRLDKS--HLLANGYTH----QAALA---A------ANA------SSSHISPIP
FMALNSASHPSSMTPASVPL--------------------PLT---ASSHPHSH--N---
-------------PAMK-ERQSHGSDVIVSARL-REERTEMA------------------
---DG----KDRMY----GYDSHRIKDPAFRNG---------------------------
------------------------------------PATNCHSPVLNLSQNSSRGGGGGG
GTNAV-G------------------GGGGGDHSGSETAYNDCQ-----------DD----
-EYTEDEDDD-KDQDFSDNP--DVSS--TANGERLY--SGQPL---LFPHMT--ADSGSP
TGQVVSSIETLLRNIQGLLKVAADNARQQERQINIEKAELKMEVLRERELRETVEKQLLE
EQRTRILYQKRLKKEKKSRRRFQEQLETEVKKRVQYEEALRST-SAETLRLLN----DGA
GLMNFHYDQRNTSVIGSTQIQTADRESLVQELDR-ER---------NSRPEG-DKAHDCP
M---SV-----
>Ccra_DN41607_c0_g1_i1
PGIQADASINECRLIDYRGAKVAAFLMNGEYLLCLPQAFELFLKHLVGGLHTVYTKLKRL
DIMPIVCNVEQVRILR-----GLGAIQPGVNRCKLLSCK--------DF--DSLYKDCTT
-----------------------------ARPGRPPKRAS-LVSLTPTSH----------
------Q-QLLKKSRLDA-------------------------ADYSAAAAAYENGHIT-
-----G-----SD-KMVANGFSA----PPPGS---------------------PHLN-HP
FLSLPPHPLSLSATPT--------------------------S---VSSQHSVI--KHSS
-----------------------PELSLQTSRR-PTDLVE--------------------
---VA----RERHY----SYERMKEHQQAYLNG---------------------------
------------------------------------ALTNGHSPVLNLSQNSSRRDQDP-
-----------------------------------PPPYNETM-----------QGEEDY
NDSEEDEDEDREPEELSDNP--DVSS--TANSD---------------------------
------------------------------------------------------------
------------------------------------------------------------
------------------------------------------------------------
-----------
>Ccra__DN74522_c0_g1_i1
------------------------------------------------------------
------------------------------------------------------------
------------------------------------------------------------
------------------------------------------------------------
------------------------------------------------------------
------------------------------------------------------------
------------------------------------------------------------
------------------------------------------------------------
------------------------------------------------------------
------------------------------------------------------------
------------------------------------------------------------
-------METLLRNIQGLLKVAADNARQQERQVNLEKAELKMEILREREVRESIEKQLLD
EQRARIVYQKRFRREKRSRRRVQDQLENEMKKRSQYEDALRNT-SAETLRLLN----DS-
---------------------------L--------------------------------
-----------
>Ccra_DN50766_c6_g1_i1
------------------------------------------------------------
------------------------------------------------------------
------------------------------------------------------------
------------------------------------------------------------
------------------------------------------------------------
------------------------------------------------------------
------------------------------------------------------------
------------------------------------------------------------
------------------------------------------------------------
------------------------------------------------------------
------------------------------------------------------------
-----------------------------------------MEMMRERELRENIEKQLLD
EQRIRVLYQKRFKREKKTRRRVQDQLENEIKRRSQYEDALRNS-SAETMRLLN----ES-
---------------------------LTQELER-DR---------MVKVESEHKVQECP
M---SA-----
>PseudoMsn_dacA
------------------------------------------------------------
------------------------------------------------------------
------------------------------------------------------------
---------------------------------------------------------MT-
-----GDRLDKN--SLLTNGYGSHSAV------------AAVSGG------ASAHLSPLP
FMALNHAAAAAVAAHHNAMLPSL------------PSLGSPGQ---L-------------
--------------------AARSADLLTSARL-KEE---NQ------------------
-------EQKERLY----GLESQKQKDTAYINGHLWLV----------------------
---------------------------------------PGHSPVLNLSQHSSRGV--GE
LPS-----------------------G--GELSGSDIGGLDGV-----------E--E--
-DSEDDEDDEDREQELSDNP--DVSS--TANTERLAGAE------------GHGETGPQL
TYPGSSSMETLLRNIQGLLKVAADNARQQERQVNLEKAELKMEILREREVRESIEKQLMD
EQRARIVYQKRFRREKRSRRRVQDQLENEMKKRSQYEDALRNT-SAETLRLLN----DS-
---------------------------LAQELDR-ER---------NTRPEKEHQIQDCC
P---LSA----
>PseudoMsn_dacB
------------------------------------------------------------
--MPIVCNVEQVRILR-----GLGAIQPGVNRCKLLSCK--------DF--DSLYKDCTT
-----------------------------ARPGRPPKRASLVSLTPTSHQ----------
--------QLLKKSRLD--------------------------AGDFGT-TSYENGHIT-
-----ELGTRPS-------WYKREILAEEGT----GGTDKMVANGFPAPPPGSPHLS-HP
FLSLQPHPLSLSAT-----------------------PTSVSS---QHSVI---------
---------------------KHSSPELSLQTS-RRSSDLVD------------------
-------IARERHY----GYERMKEQHQAYLNGT--LT----------------------
---------------------------------------NGHSPVLNLSQNSSRRD----
----------------------------------QDTAYTETP-----------EEDY--
-NDSEDDEDDREPEELSDNP--DVSS--TANSDRLAAMQPFLAPYLSANSPGDVGLGLPP
SGHGVSSIETLLRNIQGLLKVAADNARQQERQVSIDKAELKMEMMRERELRENIEKQLLE
EQRIRILYQKRFKREKKTRRRVQDQLENEMKRRAQYEDALRNS-SAETMRLLNVWCAES-
---------------------------LTQELER-DR---------MVKVESEHKVQECP
M---SA-----
>Isca_XM_040207285_2
PGIPSDASATDCRLIDYRGAKVAAFYVAGEYLLCLPQAFELFLKHLVGGLHTVYTKLKRL
DITPIVCNVEQVRILR-----GLGAIQPGVNRCKLLSCK--------DF--DALYKDCTT
ARSASRLWN-----------------------------AASLMGSGSSPA---NA----R
V-----------------------------------------------------------
------------------------------------------------------------
------------------------------------------------------------
------------------------------------------------------------
------------------------------------------------------------
------------------------------------------------------------
------------------------------------------------------------
------------------------------------------------------------
------------------------------------------------------------
------------------------------------------------------------
------------------------------------------------------------
-----------
>Isca_M_042289736_1
SSRSVAADATDCRLIQYRGEKIAAFAYRGEYLLCLPQAFELFLRHLVGGLHTVYTKLKRL
GISPIVCNVEQVRVLR-----GLGAIQPGVNRCKLLSCK--------DF--DALYKDCTT
ARKKTGRGR------------------SSSLPGRPPKRAS-LVGLGGRSG---GY----P
PLLKPGA----------E-------------------------MDYE-------AAVKS-
EYVRCDEDVDLNIPAMLFKMWNQGKRAPVSEKMAQSAYHAAALGC------SPLDPQALG
MLGLGGHGAGNSAAAA------------------------AAA---AAYQRHLL--SGGL
ALPLASIAHLGRGQERLLRQQAAGMDL-CNPRN-SDDSCEKD------------------
---------KSRNP-----DPNGKSKSPGWPP----------------------------
-------------------------------------GDAETGSALNLSQNGSGTRARD-
-----------------------------------VDVFRTRD-----------DDD---
GQGESDYAEDRDQGDLSEDS--EASTSSTGGGDPKRHRAPSQDGDSQLQQFMD--RTGL-
-LAARGSVETLLQNILGLLKVAEENARQQEQQVHMERAELKVEILRERELREGLEKKLQE
EQNKRVFYQKRLRREKRCRRQVQDQLEGEVKKRVRYEEALRTT-LAESQIP-K----ET-
---------------------------LQEEIKS-ED---------AVAMESDNSIKSR-
-----------
