# Supplementary material for: A Novel Expression Domain of extradenticle Underlies the Evolutionary Developmental Origin of the Chelicerate Patella
Source: Mol Biol Evol. 2024 Sep 5;41(9):msae188. doi: 10.1093/molbev/msae188 (PMC11422720; doi:10.1093/molbev/msae188)
Supplement: msae188_Supplementary_Data [file msae188_supplementary_data.zip › Supplementary.File_S3.exd.treefile.txt]

(Ixodes_scapularis_exd:0.0000020828,((((Phrynus_marginemaculatus_TRINITY_DN158527_c1_g2_i1:0.0041666315,((((Parhyale_hawaiensis_AXP83335.1:0.0811495342,Pycnogonum_litorale_NODE_14346_length_1375_cov_111.998485:0.0235601621)87:0.0063680924,((Tribolium_castaneum_exd:0.0066634086,Drosophila_melanogaster_exd:0.0678667258)92:0.0115750893,Thermobia_domestica_exd:0.0063630117)55:0.0000020556)99:0.0259544348,Titanopuga_salinarum_TRINITY_DN12503_c0_g1_i2:0.0045761222)54:0.0000021523,((Centruroides_sculpturatus_exd1:0.0041665990,Phalangium_opilio_exd:0.0171787949)89:0.0042220233,Limulus_polyphemus_exdA:0.0127043223)17:0.0000020006)11:0.0000020116)81:0.0041548514,((Parasteatoda_tepidariorum_exd1:0.0088787345,Cupiennius_salei_exd1:0.0241051064)66:0.0178646278,(Parasteatoda_tepidariorum_exd2:0.0112032909,Centruroides_sculpturatus_exd2:0.0082105744)51:0.0000020050)41:0.0040943763)28:0.0000020684,Phrynus_marginemaculatus_TRINITY_DN158527_c1_g1_i6:0.0041050978)41:0.0110644788,(((Limulus_polyphemus_exdB:0.0000027467,Limulus_polyphemus_exdC:0.0000027467)91:0.0028802371,Limulus_polyphemus_exdD_trans:0.0056485178)100:0.0734798915,((Cupiennius_salei_exd2:0.0111582128,(Archegozetes_longisetosus_exd:0.0156872439,Tetranychus_urticae_exd:0.0676354767)98:0.0287063215)48:0.0102850883,(Glomeris_marginata_exd:0.0192265532,Euperipatoides_kanangrensis_exd:0.0235185759)97:0.0268587374)28:0.0078088625)21:0.0061586896)18:0.0000022261,((Conicochernes_crassus_TRINITY_DN1479_c1_g1_i8:0.0000027467,Pselaphochernes_parvus_exd2:0.0041007072)93:0.0051749331,(Conicochernes_crassus_TRINITY_DN3155_c1_g1_i1:0.0000027467,Pselaphochernes_parvus_exd1:0.0000021399)99:0.0840027868)91:0.0203098329);
