# Supplementary material for: A Novel Expression Domain of extradenticle Underlies the Evolutionary Developmental Origin of the Chelicerate Patella
Source: Mol Biol Evol. 2024 Sep 5;41(9):msae188. doi: 10.1093/molbev/msae188 (PMC11422720; doi:10.1093/molbev/msae188)
Supplement: msae188_Supplementary_Data [file msae188_supplementary_data.zip › Supplementary.File_S4.dac.treefile.txt]

(Titanopuga_salinarum_dac:0.0843442548,(((((Limulus_polyphemus_XP_022256466.1:0.3683640822,Limulus_polyphemus_XP_022242937.1:0.1190509047)96:0.1381327112,Limulus_polyphemus_XP_022252434.1:0.2639588363)99:0.3900567527,(Limulus_polyphemus_XP_022253240.1:0.1794469894,(Limulus_polyphemus_XP_022238164.1:0.1425559909,Limulus_polyphemus_XP_022252419.1:0.0992312788)99:0.0620726213)94:0.1937538956)40:0.0497007197,(Limulus_polyphemus_XP_013787402.2:0.0995938166,Limulus_polyphemus_XP_013791281.1:0.2541373086)78:0.1087974276)49:0.0472081499,(((((Pycnogonum_litorale_:0.6189907564,(((Drosophila_melanogaster_dac:0.5987162380,(Tribolium_castaneum_dac:0.2234124864,Thermobia_domestica_dac:0.2156455890)98:0.0905878700)91:0.3975789706,(Parhyale_hawaiensis_dac1_AXP83332.1:1.0006950448,Parhyale_hawaiensis_dac2_AXP83333.1:1.3508043824)78:0.4011093550)91:0.1977465729,Glomeris_marginata_dac:0.5267715667)61:0.1991309428)38:0.0208095474,Euperipatoides_kanangrensis:0.7465479996)88:0.1497878036,((Tetranychus_urticae_tetur37g00550:0.7708756750,Archegozetes_longisetosus_dac:0.3639048199)100:1.3724971090,Ixodes_scapularis_M_042289736_1:1.9352569877)54:0.0696645912)65:0.1214253970,(((((Pholcus_phalangioides_dac1:0.1921792130,(Cupiennius_salei_dac:0.2029254329,Parasteatoda_tepidariorum_dac1:0.1524695687)100:0.0576963214)96:0.0663155849,Aphonopelma_hentzi_dac-1_TRINITY_DN1341_c0_g:0.1633908574)92:0.0653124259,(Conicochernes_crassus_DN74522_c0_g1_i1:0.0000028991,Pselaphochernes_parvus_dac1:0.0359646539)100:0.5902986022)71:0.0682196976,((Centruroides_sculpturatus_dac_comp101718:0.1409388358,Phalangium_opilio_dac_comp172713:0.5481088866)77:0.0251389073,(Phrynus_marginemaculatus_dac1_TRINITY_DN155991_c1_:0.0752666236,Ixodes_scapularis_XM_040207285_2:0.6358860578)66:0.0994192139)66:0.0438067242)51:0.0568722996,((Parasteatoda_tepidariorum_dac2:0.1339387472,(Pholcus_phalangioides_dac2:0.5254989200,Aphonopelma_hentzi_dac-2_TRINITY_DN129383_c0:0.2637809620)97:0.1102700144)100:0.2393704232,Phrynus_marginemaculatus_dac2_TRINITY_DN153099_c0_:0.1909909274)98:0.1861011391)41:0.0453397548)25:0.0290709109,(Centruroides_sculpturatus_dac_comp106327:0.2666124344,(Conicochernes_crassus_DN41607_c0_g1_i1:0.2819604615,(Conicochernes_crassus_DN50766_c6_g1_i1:0.0644422282,Pselaphochernes_parvus_dac2:0.0000024551)100:0.3819844195)100:0.5202012219)45:0.0783766049)71:0.0980526418)44:0.0637447811,Limulus_polyphemus_XP_022236722.1:1.1075153305);
